# Supplementary material for: Exploration of Solid Solutions and the Strengthening of Aluminum Substrates by Alloying Atoms: Machine Learning Accelerated Density Functional Theory Calculations
Source: Materials (Basel). 2023 Oct 19;16(20):6757. doi: 10.3390/ma16206757 (PMC10608410; doi:10.3390/ma16206757)
Supplement: Supplementary file 1 [file materials-16-06757-s001.zip]

Archive with 1 entries (1 files):
- materials-2642358-supplementary.pdf
